# Supplementary material for: Clinical application of transoral and submental thyroidectomy (TOaST): a series of 54 human cases
Source: Langenbecks Arch Surg. 2022 Aug 29;407(7):3039–44. doi: 10.1007/s00423-022-02663-w (PMC9640426; doi:10.1007/s00423-022-02663-w)
Supplement: Supplementary file 1 — Supplementary file1 (XLSX 14 KB) [file 423_2022_2663_MOESM1_ESM.xlsx]

## Sheet: Sheet1
性别（女1，男2）	年龄	结节最大直径	BMI	良性1，恶性2	合并症	切除范围	手术时间	术中出血	术后引流	引流时间	住院时间	并发症	ASA评分
1	37	3.8	18.7305	1		单侧次全	90	5	45	36	46		2
1	35	0.6	20.5761	2	HT	单侧+峡部	100	10	35	40	46		2
1	19	3	16.937	1		单侧次全	85	15	55	36	47		2
1	44	2.7	28.0404	1		单侧次全	85	5	45	37	47		2
1	25	0.3	21.2585	2		单侧+峡部	100	5	60	36	46		2
1	37	0.3	20.2395	2		单侧+峡部	95	5	30	36	47		2
1	40	0.5	23.8751	2		单侧+峡部	100	5	55	36	46		2
1	45	3	24.4646	1		单侧次全	85	15	60	32	46		1
1	45	2.5	22.231	1		双侧次全	95	5	55	40	47		2
1	42	0.6	25.0762	2		单侧+峡部	105	10	55	33	47		2
1	32	0.5	20.8181	2		单侧+峡部	85	5	55	36	46		2
1	31	0.5	23.4375	2		单侧+峡部	85	5	55	36	47		1
1	31	0.5	18.424	2	HT	单侧+峡部	90	15	35	36	46		2
1	31	1	18.3143	2		单侧+峡部	85	5	55	35	46		2
1	29	3.5	19.1467	1		单侧次全	95	15	55	36	46		2
1	31	0.8	18.3594	2		单侧+峡部	85	5	55	40	46		2
1	30	3	20.7008	1		单侧次全	85	20	60	34	46		2
1	21	3	19.1406	1		单侧次全	80	15	55	36	46		2
1	33	3	24.2187	1		双侧次全	100	5	55	35	46		2
1	32	2	23.0332	1		双侧次全	105	5	60	36	46		2
1	51	3	20.5457	1		单侧次全	80	10	55	35	46		2
1	52	3.8	25.3906	1		单侧次全	85	5	55	36	46		2
1	33	0.9	33.1504	2		单侧+峡部	90	5	35	36	46		2
1	45	2.5	24.0346	1		单侧次全	75	5	55	36	46		2
1	38	0.5	28.0404	2	HT	单侧+峡部	95	15	40	34	47		2
1	40	1.5	20.8117	2		单侧+峡部	95	5	60	40	46	RLN损伤	2
1	23	5	18.1955	1		单侧次全	70	15	60	37	47		2
1	39	1.8	23.833	1		单侧次全	60	5	60	40	46		2
1	24	3.6	21.2183	1		单侧次全	75	10	40	36	47		2
1	53	3	22.719	1		单侧次全	75	5	40	36	46		2
1	43	3	19.9219	1		单侧次全	90	10	40	36	45	甲状旁腺功能减退	2
1	30	2	20.061	1		全切	135	5	35	50	70		1
1	37	0.5	25.7117	2		单侧+峡部	85	10	40	36	46		2
1	26	0.5	18.3655	2		单侧+峡部	85	5	35	36	46		2
1	52	0.5	24.2439	2		单侧+峡部	95	15	40	36	46		1
1	50	3.5	23.4375	1		单侧次全	65	5	35	40	46		2
1	36	3.5	23.7332	1		单侧次全	85	10	40	36	46		2
1	36	0.6	20.2848	2	HT	单侧+峡部	80	5	40	34	46		2
1	39	0.6	19.8791	2		单侧+峡部	100	5	60	36	46		2
2	30	0.5	26.1224	2		单侧+峡部	105	15	35	42	46		2
1	54	0.3	27.7767	2	高血压	单侧+峡部	80	5	40	36	46		2
1	35	4	17.3134	1		单侧次全	75	5	60	37	46		2
1	32	4	19.2277	1		单侧次全	80	5	40	36	46		2
1	35	0.7	18.4911	2		单侧+峡部	90	10	60	36	46		1
1	16	3	19.4674	1		单侧次全	75	5	40	36	46		2
1	35	0.5	16.7969	2		单侧+峡部	90	15	40	40	46		2
1	29	0.5	20.4382	2		单侧+峡部	90	5	55	36	46		2
1	33	0.3	15.8222	2		单侧+峡部	95	5	55	36	45		2
1	40	0.4	21.4844	2		单侧+峡部	95	10	55	37	46		2
1	42	0.8	18.4265	2		单侧+峡部	100	20	40	35	47		2
1	43	0.6	22.8516	2	HT	单侧+峡部	90	10	35	36	47		2
1	47	3.5	27.3437	1		单侧次全	85	15	35	34	46		2
1	33	3.6	19.8681	1		单侧次全	80	5	40	36	47		2
1	31	4	18.3594	1	抑郁	单侧次全	70	10	60	36	46		2
